# Supplementary material for: A Comprehensive Analysis of the Lipidomic Signatures in Rhizopus delemar
Source: J Fungi (Basel). 2024 Nov 1;10(11):760. doi: 10.3390/jof10110760 (PMC11595932; doi:10.3390/jof10110760)
Supplement: Supplementary file 1 [file jof-10-00760-s001.zip]

Archive with 2 entries (2 files):
- Supplemental File S1.pdf
- Supplementary File S2.xlsx
