# Supplementary material for: A Comprehensive Analysis of the Lipidomic Signatures in Rhizopus delemar
Source: J Fungi (Basel). 2024 Nov 1;10(11):760. doi: 10.3390/jof10110760 (PMC11595932; doi:10.3390/jof10110760)
Supplement: Supplementary file 1 [file jof-10-00760-s001.zip › Supplementary File S2.xlsx]

## Sheet: SL profile
Supplementary File S2: Sheet1. Proportion of SL classes and molecular species in R. delemar 99-880. Data represents %age of each lipid species out of total SL content
SL Class	Backbone	sub-class/ species	R.delemar _1	R.delemar _2	R.delemar _3	Mean	SEM
Lonn Chain Bases(LCBs)	d18:0	DHS	0.00529598	0.0081339	0.00495524	0.00612837	0.00100758
	d18:0	DHS-1P	0.019713	0.0402787	0.0253813	0.0284577	0.00613282
	d18:1	SPH	0.00902074	0.00730769	0.0110349	0.0091211	0.00107711
	d18:1	SPH-1P	0.00203164	0.0014975	0.000363337	0.00129749	0.000491871
	t18:0	PHS	0.00744237	0.020628	0.00958534	0.0125519	0.00408516
		Total LCB	0.0435038	0.0778457	0.0513201	0.0575565	0.0103925
Dihydroceramides(dhCer)	d18:0	Cer(d18:0/14:0)	0.000744729	0.000140088	0	0.000294939	0.000228502
		Cer(d18:0/16:0)	4.21149	4.93079	3.02175	4.05468	0.556644
		Cer(d18:0/16:1)	0.0362016	0.0248222	0.0205716	0.0271985	0.00466582
		Cer(d18:0/18:1)	0.0134818	0.0100012	0.00344767	0.0089769	0.00294153
		Cer(d18:0/18:0)	0.134422	0.0885175	0.0772977	0.100079	0.0174741
		Cer(d18:0/20:1)	0.0135637	0.00591978	0.00675189	0.00874514	0.00242125
		Cer(d18:0/20:0)	0.101091	0.0367666	0.043499	0.0604522	0.0204121
		Cer(d18:0/22:1)	0.0251368	0.0178505	0.0113372	0.0181082	0.00398568
		Cer(d18:0/22:0)	0.16502	0.0824284	0.0785561	0.108668	0.028198
		Cer(d18:0/24:1)	0.0508733	0.0241825	0.0245722	0.0332093	0.00883269
		Cer(d18:0/24:0)	3.83506	2.93399	2.46004	3.07636	0.403266
		Cer(d18:0/26:1)	0.0449426	0.0306527	0.025993	0.0338627	0.00570087
		Cer(d18:0/26:0)	2.8367	2.65018	5.37696	3.62128	0.879489
		Cer(d18:0/28:1)	0.0219516	0.0126124	0.035479	0.0233477	0.00663782
		Cer(d18:0/28:0)	0.629948	0.543786	1.09775	0.75716	0.1721
		Total dhCer	12.1206	11.3926	12.284	11.9324	0.273979
Ceramides(Cer)	d18:1	Cer(d18:1/16:0)	0.0257934	0.0242433	0.0218265	0.0239544	0.00115421
		Cer(d18:1/16:1)	0.0245043	0.0221067	0.0196589	0.02209	0.00139878
		Cer(d18:1/18:1)	0.00444921	0.00254467	0.00342766	0.00347385	0.000550279
		Cer(d18:1/18:0)	0.00400826	0.00202139	0.00254965	0.00285977	0.000594149
		Cer(d18:1/20:1)	0.000485226	0.000193774	7.40142e-05	0.000251005	0.000122107
		Cer(d18:1/20:0)	0.00430146	0.000643575	0.0015541	0.00216638	0.00109942
		Cer(d18:1/22:1)	0.00470066	0.000347215	0.00161149	0.00221979	0.00129301
		Cer(d18:1/22:0)	0.0065908	0.00562559	0.00422688	0.00548109	0.000686217
		Cer(d18:1/24:1)	0.0654199	0.0313515	0.028427	0.0417328	0.0118736
		Cer(d18:1/24:0)	0.108374	0.0540537	0.0885585	0.0836619	0.0158708
		Cer(d18:1/26:1)	0.0483066	0.0186756	0.0184471	0.0284765	0.00991528
		Cer(d18:1/26:0)	0.0862009	0.0388167	0.0295813	0.051533	0.0175378
		Cer(d18:1/28:0)	0.036033	0.038509	0.0291312	0.0345578	0.00280583
		Cer(d18:1/28:1)	0.012213	0.0101906	0.0108959	0.0110998	0.000592647
		Total Cer	0.43138	0.249323	0.25997	0.313558	0.0589913
Phytoceramides(PCer)	t18:0	Cer(t18:0/16:0)	1.12114	1.41606	0.852314	1.12984	0.162798
		Cer(t18:0/18:1)	0.0356111	0.0278678	0.0101352	0.024538	0.00754038
		Cer(t18:0/18:0)	0.0576882	0.077141	0.041295	0.0587081	0.0103604
		Cer(t18:0/20:1)	0.0178187	0	0.00679868	0.0082058	0.00519171
		Cer(t18:0/20:0)	0.0561711	0.0159168	0.0327079	0.0349319	0.0116735
		Cer(t18:0/22:1)	0.0035753	0	0.0115353	0.00503686	0.00340919
		Cer(t18:0/22:0)	0.187346	0.125334	0.121577	0.144752	0.0213244
		Cer(t18:0/24:1)	0.618231	0.0246381	0.200695	0.281188	0.176018
		Cer(t18:0/24:0)	15.6941	14.6021	11.2743	13.8569	1.32919
		Cer(t18:0/26:1)	0.0342846	0.044542	0.0551892	0.0446719	0.00603499
		Cer(t18:0/26:0)	20.3312	20.6588	16.9798	19.3232	1.17554
		Cer(t18:0/28:1)	0.105708	0.131794	0.0583746	0.0986257	0.0214882
		Cer(t18:0/28:0)	2.63165	3.25513	11.2584	5.71505	2.7775
		Total PCer	40.8945	40.3793	40.9031	40.7257	0.173192
alpha-hydroxy phytoceramides(α-OH PCer)	t18:0	Cer(t18:0/14:0(2OH))	1.13748e-05	0.000745433	4.31861e-05	0.000266665	0.00023956
		Cer(t18:0/16:0(2OH))	0.0168031	0.0231951	0.015184	0.0183941	0.0024456
		Cer(t18:0/18:1(2OH))	0	0	9.70386e-05	3.23462e-05	3.23462e-05
		Cer(t18:0/18:0(2OH))	0.00989932	0.0085774	0.00643727	0.00830467	0.00100867
		Cer(t18:0/20:1(2OH))	0.000189309	0	0.000156641	0.000115317	5.84244e-05
		Cer(t18:0/20:0(2OH))	0.0205892	0.017833	0.0130109	0.0171444	0.0022146
		Cer(t18:0/22:1(2OH))	0.000563323	0.00125801	0.000328058	0.000716464	0.00027916
		Cer(t18:0/22:0(2OH))	0.116671	0.120909	0.0812367	0.106272	0.0125775
		Cer(t18:0/24:1(2OH))	0.196321	0.181042	0.129937	0.1691	0.0200722
		Cer(t18:0/24:0(2OH))	10.964	10.0374	7.64173	9.54771	0.989826
		Cer(t18:0/26:1(2OH))	0.129818	0.167746	0.102818	0.13346	0.0188315
		Cer(t18:0/26:0(2OH))	6.46879	6.03405	8.9618	7.15488	0.912137
		Cer(t18:0/28:1(2OH))	0.00521163	0.00471106	0.00415611	0.00469293	0.000304838
		Cer(t18:0/28:0(2OH))	0.0160006	0.0209059	0.033728	0.0235448	0.00528484
		Total α-OH PCer	17.9449	16.6183	16.9907	17.1846	0.395045
alpha-hydroxy ceramides(α-OH Cer)	d18:1	Cer(d18:1/6:0(2OH))	1.33423	1.47443	0.839359	1.21601	0.192624
		Cer(d18:1/12:0(2OH))	0	0.00151336	0.00212058	0.00121131	0.000630513
		Cer(d18:1/14:1(2OH))	0.0234635	0	0.00226167	0.00857504	0.00747278
		Cer(d18:1/14:0(2OH))	0.157465	0.112912	0.0884323	0.119603	0.020207
		Cer(d18:1/16:1(2OH))	0.00835383	0	0.00614599	0.00483327	0.00249927
		Cer(d18:1/16:0(2OH))	0.227036	0.152779	0.138181	0.172665	0.02751
		Cer(d18:1/18:1(2OH))	0.0358412	0.0097067	0.0173107	0.0209529	0.00776107
		Cer(d18:1/18:0(2OH))	0.196727	0.0841641	0.151137	0.144009	0.0326889
		Cer(d18:1/20:1(2OH))	0.00884158	0.0111654	0.00248819	0.00749839	0.00259336
		Cer(d18:1/20:0(2OH))	0.434044	0.182062	0.272549	0.296218	0.0736973
		Cer(d18:1/22:2(2OH))	0.0841458	0.0340177	0.0498213	0.055995	0.0147963
		Cer(d18:1/22:1(2OH))	0.0272354	0.00639678	0.016004	0.0165454	0.00602168
		Cer(d18:1/22:0(2OH))	0.695561	0.451274	0.434491	0.527109	0.0843652
		Cer(d18:1/24:1(2OH))	0.0774243	0.0702333	0.0707363	0.072798	0.00231769
		Cer(d18:1/24:0(2OH))	0.759952	0.768379	0.676885	0.735072	0.0291951
		Cer(d18:1/26:1(2OH))	0.0450187	0.00879147	0.0376801	0.0304968	0.0110575
		Cer(d18:1/26:0(2OH))	0.455621	0.413768	0.463642	0.444343	0.0154622
		Cer(d18:1/28:1(2OH))	0.00700395	0.00191357	0.0239019	0.0109398	0.00664554
		Cer(d18:1/30:1(2OH))	0.0165575	0	0.00849206	0.00834985	0.00478026
		Total α-OH Cer	4.59453	3.78351	3.30164	3.89322	0.377234
Δ8-Ceramides(Δ8-Cer)	d18:2	Cer(d18:2/16:0(2OH))	0.020366	0.0321246	0.0159192	0.0228033	0.00483421
		Cer(d18:2/16:0)	0.00087378	0	0.00284321	0.001239	0.000840831
		Cer(d18:2/16:1)	0.010575	0.0120895	0.00818047	0.0102817	0.00113793
		Cer(d18:2/18:0(2OH))	0.000118113	0	6.8392e-05	6.21682e-05	3.42379e-05
		Total Δ8-Cer	0.0319329	0.0442141	0.0270113	0.0343861	0.00511526
9 Methyl Δ8-Ceramides(9Me, Δ8-Cer)	d19:2	Cer(d19:2/16:0(2OH))	0.0122028	0.0419198	0.00927155	0.0211314	0.0104286
		Cer(d19:2/16:0)	0.00566275	0.00331915	0.00378299	0.00425496	0.000716517
		Cer(d19:2/16:1)	0.00701012	0.0269527	0.00607892	0.0133473	0.00680804
		Cer(d19:2/18:0(2OH))	0.0011914	0.000241453	0.000808241	0.000747032	0.000275929
		Cer(d19:2/18:0)	0.00173298	0.00138263	0.00132985	0.00148182	0.0001265
		Total 9Me, Δ8-Cer	0.0278	0.0738158	0.0212716	0.0409625	0.0165344
alpha hydroxy glucosylceramides(α-OH GlcCer )	d19:2	d18_2_16_0h_GlcCer	0.257043	0.401071	0.253872	0.303995	0.0485463
		d18_2_18_0h_GlcCer	0.0210109	0.0185729	0.0134987	0.0176942	0.00221265
		d19_2_16_0h_GlcCer	23.4599	26.8272	25.7916	25.3596	0.995767
		d19_2_18_0h_GlcCer	0.161876	0.120167	0.0911099	0.124384	0.0205368
		d19_2_24_0h_GlcCer	0.0109531	0.0140464	0.0108977	0.0119657	0.00104045
		Total α-OH GlcCer	23.9108	27.381	26.161	25.8176	1.01638

## Sheet: PL profile
Supplementary File S2: Sheet1. Proportion of PL classes and molecular species in R. delemar 99-880. Data represents %age of each lipid species out of total PL content
PL Class	PL species	R delemar_1	R delemar_2	R delemar_3	Mean	SEM
Phosphatidyl Choline (PC)	PC 30:0	0.0102975	0.0107419	0.0114757	0.0108384	0.0003435
	PC 30:1	0.0162269	0.0165242	0.0177165	0.0168225	0.000455132
	PC 30:2	0.0134157	0.0147236	0.015297	0.0144788	0.000556734
	PC 31:0	0.00111188	0.000867333	0.00108695	0.00102205	7.76951e-05
	PC 31:1	0.000670329	0.000663174	0.00072099	0.000684831	1.8197e-05
	PC 31:2	0.00164162	0.00120097	0.00136043	0.00140101	0.000128814
	PC 32:0	0.0484665	0.0445712	0.0495419	0.0475265	0.00150992
	PC 32:1	0.336427	0.30274	0.336793	0.32532	0.0112903
	PC 32:2	0.105215	0.0993499	0.111388	0.105318	0.00347558
	PC 33:0	0.00132417	0.000483929	0.000610875	0.000806326	0.000261504
	PC 33:1	0.0176554	0.0177776	0.019592	0.0183416	0.00062617
	PC 33:2	0.0105384	0.0107199	0.0112757	0.0108447	0.000221767
	PC 34:0	0.0769853	0.073132	0.0833639	0.077827	0.00298354
	PC 34:1	1.72171	1.67502	1.81597	1.73757	0.0414545
	PC 34:2	1.00584	1.0059	1.08309	1.03161	0.0257384
	PC 34:3	0.652706	0.678726	0.700112	0.677181	0.0137066
	PC 34:4	0.053932	0.0517053	0.0568369	0.0541581	0.00148568
	PC 35:0	0.000239372	0.000705295	0.000464771	0.000469813	0.000134524
	PC 35:1	0.0115667	0.011781	0.0118777	0.0117418	9.1892e-05
	PC 35:2	0.0074559	0.00672408	0.00720123	0.00712707	0.000214488
	PC 35:3	0.00427886	0.00452075	0.00523746	0.00467903	0.000287817
	PC 36:0	0.0294858	0.029493	0.0308054	0.029928	0.000438692
	PC 36:1	0.987649	0.959747	1.02994	0.992444	0.0204037
	PC 36:2	0.85147	0.810053	0.905335	0.855619	0.0275837
	PC 36:3	0.730018	0.69495	0.765536	0.730168	0.0203766
	PC 36:4	0.562335	0.568847	0.599792	0.576991	0.0115541
	PC 36:5	0.324322	0.292622	0.342722	0.319889	0.0146314
	PC 36:6	0.0970488	0.0948708	0.10509	0.0990032	0.00310765
	PC 38:0	0.00685887	0.00640771	0.00744782	0.0069048	0.000301131
	PC 38:1	0.0854428	0.0867155	0.0946357	0.0889313	0.00287575
	PC 38:2	0.0454098	0.0486749	0.0518828	0.0486558	0.00186862
	PC 38:3	0.0305894	0.0303921	0.0322249	0.0310688	0.000580855
	Total PC	7.84834	7.65135	8.30642	7.93537	0.194044
Lyso-phosphatidyl Choline (LPC)	LPC 16:0	0.160577	0.153664	0.171745	0.161995	0.00526756
	LPC 16:1	0.117549	0.1153	0.127547	0.120132	0.00376391
	LPC 17:0	0.000664466	0.000479307	0.000399805	0.000514526	7.84043e-05
	LPC 17:1	0.0050158	0.00477017	0.00542932	0.00507176	0.000192328
	LPC 18:0	0.125317	0.111823	0.139163	0.125434	0.00789268
	LPC 18:1	1.38496	1.36459	1.45571	1.40175	0.0276097
	LPC 18:2	0.801807	0.798891	0.874596	0.825098	0.0247633
	LPC 18:3	0.399369	0.400965	0.409988	0.40344	0.00330579
	Total LPC	2.99526	2.95049	3.18457	3.04344	0.0717412
Phosphatidyl Ethanolamine (PE)	PE 30:2	0.0203567	0.0230559	0.0203385	0.0212504	0.000902773
	PE 30:1	0.0529623	0.0530238	0.0543056	0.0534306	0.000437856
	PE 30:0	0.016509	0.0169823	0.0158179	0.0164364	0.000338091
	PE 31:2	0.000878744	0.00058948	0.00111551	0.000861246	0.000152105
	PE 31:1	0.0117296	0.013643	0.011405	0.0122592	0.000698221
	PE 31:0	0.00101519	0.000804338	0.000894314	0.000904612	6.10838e-05
	PE 32:2	0.541639	0.55737	0.557255	0.552088	0.00522462
	PE 32:1	1.85312	1.8718	1.89802	1.87431	0.0130243
	PE 32:0	0.0743293	0.0821056	0.0744694	0.0769681	0.00256906
	PE 33:2	0.110424	0.114428	0.104086	0.109646	0.00301055
	PE 33:1	0.13384	0.139601	0.13823	0.137224	0.00173737
	PE 33:0	0.00137779	0.0017343	0.00161771	0.0015766	0.000104947
	PE 34:4	0.241809	0.245049	0.24008	0.242313	0.00145624
	PE 34:3	5.13168	5.089	4.79309	5.00459	0.106463
	PE 34:2	11.2107	11.4128	10.602	11.0752	0.243667
	PE 34:1	11.6184	11.6858	10.9312	11.4118	0.241095
	PE 34:0	0.0331745	0.0338007	0.033104	0.0333597	0.000221424
	PE 35:2	0.0435822	0.0418602	0.0395718	0.0416714	0.00116157
	PE 35:1	0.0409954	0.0419627	0.0405552	0.0411711	0.000415705
	PE 35:0	0.000379487	0.000421219	0.000812164	0.000537623	0.000137798
	PE 36:6	0.371408	0.371851	0.357923	0.367061	0.00457064
	PE 36:5	1.84218	2.07539	1.97416	1.96391	0.0675156
	PE 36:4	3.47048	3.55495	3.44755	3.49099	0.0326556
	PE 36:3	3.25214	3.38055	3.21404	3.28224	0.0503693
	PE 36:2	4.41583	4.36432	4.30633	4.36216	0.0316297
	PE 36:1	1.98003	2.03458	2.01739	2.01067	0.0161009
	PE 36:0	0.00364317	0.00283012	0.00241359	0.00296229	0.000361048
	PE 38:3	0.0783354	0.0767834	0.0755255	0.0768814	0.000812643
	PE 38:2	0.136117	0.141321	0.13889	0.138776	0.00150323
	PE 38:1	0.083932	0.0799204	0.0776822	0.0805115	0.00182821
	PE 38:0	0.00132412	0.0013874	0.0012189	0.00131014	4.91428e-05
	Total PE	46.7743	47.5098	45.1711	46.4851	0.690431
Lyso-phosphatidyl Ethanolamine (LPE)	LPE:16:1	0.401551	0.422455	0.417933	0.41398	0.00634993
	LPE:16:0	1.16813	1.2045	1.1595	1.17738	0.0137894
	LPE:18:3	1.35589	1.51629	1.42902	1.43373	0.0463635
	LPE:18:2	5.73214	5.83179	5.65362	5.73918	0.0515554
	LPE:18:1	7.22949	7.37068	7.35507	7.31842	0.0446883
	Total LPE	15.8872	16.3457	16.0151	16.0827	0.136604
Phosphatidyl Inositol(PI)	PI 28:0	0.0124244	0.0079239	0.00968833	0.0100122	0.00130923
	PI 30:2	0.000720818	0.00138838	0.00240062	0.00150327	0.000488308
	PI 30:1	0.0193387	0.0177011	0.0173192	0.0181197	0.000619389
	PI 30:0	0.00850269	0.00549356	0.00654296	0.00684641	0.000881811
	PI 31:2	0.000784019	0.000229891	0	0.00033797	0.000232689
	PI 31:1	0.00285672	0.00251721	0.00232631	0.00256675	0.000155106
	PI 31:0	0.000578944	0.000877011	0.0015557	0.00100388	0.000289013
	PI 32:2	0.485053	0.436994	0.482305	0.468117	0.0155818
	PI 32:1	0.523952	0.503524	0.539501	0.522325	0.0104174
	PI 32:0	0.00397855	0.00269382	0.00395581	0.00354273	0.000424504
	PI 33:2	0.0377648	0.030922	0.0392162	0.0359677	0.0025574
	PI 33:1	0.0448925	0.0427143	0.0482232	0.0452767	0.00160183
	PI 33:0	2.46696e-05	0.000200147	0.000431092	0.000218636	0.000117688
	PI 34:4	0.00880085	0.0049704	0.00688072	0.00688399	0.00110576
	PI 34:3	0.838907	0.745538	0.928632	0.837692	0.0528579
	PI 34:2	5.2601	4.26436	5.08222	4.8689	0.306597
	PI 34:1	5.74359	5.03952	5.99085	5.59132	0.284983
	PI 34:0	0.00222384	0.00151097	0.00162204	0.00178561	0.000221447
	PI 35:3	0.0010375	0.00238876	0.00249694	0.0019744	0.000469489
	PI 35:2	0.00800879	0.00803187	0.00707684	0.00770583	0.000314568
	PI 35:1	0.0122596	0.0110878	0.0115788	0.0116421	0.000339746
	PI 35:0	0	4.79348e-05	0	1.59783e-05	1.59783e-05
	PI 36:6	0.00346044	0.00233482	0.00329751	0.00303092	0.000351216
	PI 36:5	0.0683313	0.0616452	0.0662216	0.0653994	0.00197341
	PI 36:4	0.0565746	0.0448748	0.0593585	0.0536027	0.00443729
	PI 36:3	0.101058	0.0767197	0.107719	0.0951657	0.00942136
	PI 36:2	0.286317	0.23228	0.27012	0.262906	0.016011
	PI 36:1	0.194636	0.179633	0.231263	0.201844	0.0153339
	PI 36:0	0.00120733	0.000706253	0.00224991	0.00138783	0.000454664
	PI 37:2	0.000108179	0	0.000178253	9.54771e-05	5.18476e-05
	PI 37:1	0.000778549	0.000418369	0.000549741	0.000582219	0.000105236
	PI 38:3	0.00297466	0.00316338	0.002602	0.00291335	0.000164932
	PI 38:2	0.0065968	0.00495273	0.00606902	0.00587285	0.000484632
	PI 38:1	0.006203	0.00567843	0.00610196	0.00599446	0.000160688
	PI 38:0	0.0012392	0.000945219	0.00152611	0.00123684	0.000167692
	Total PI	13.7453	11.744	13.9421	13.1438	0.7022
Lyso-phosphatidyl Inositol(LPI)	LPI 18:1	0.000290724	0.000192211	4.82041e-05	0.000177046	7.04187e-05
	Total LPI	0.000290724	0.000192211	4.82041e-05	0.000177046	7.04187e-05
Phosphatidyl Glycerol(PG)	PG 30:0	0.00197343	0.00255539	0.0020816	0.00220347	0.000178708
	PG 31:2	8.631e-06	3.69903e-05	0	1.52071e-05	1.11729e-05
	PG 31:1	0.000183852	0.000131637	0	0.000105163	5.46993e-05
	PG 31:0	7.55508e-05	0	0	2.51836e-05	2.51836e-05
	PG 32:2	0.000647207	0.00170379	0.0023659	0.0015723	0.000500482
	PG 32:1	0.00508756	0.00560816	0.00442967	0.0050418	0.000340969
	PG 32:0	0.0023085	0.00165692	0.00134935	0.00177159	0.000282757
	PG 33:1	0.00114627	0.000262601	4.42893e-06	0.000471099	0.000345713
	PG 34:4	0.000640231	0.000719996	0.00060043	0.000653552	3.51526e-05
	PG 34:3	0.004938	0.0068646	0.00604933	0.00595064	0.000558348
	PG 34:2	0.0236643	0.0231724	0.0193839	0.0220736	0.00135228
	PG 34:1	0.128187	0.153527	0.148298	0.143337	0.00772422
	PG 34:0	0.00515064	0.00256982	0.00202314	0.00324786	0.000964388
	PG 35:3	7.71972e-05	0.00024545	0	0.000107549	7.24625e-05
	PG 35:2	0	0.000790584	0.0002306	0.000340394	0.000234732
	PG 35:0	9.44681e-05	0	7.67681e-06	3.40483e-05	3.02911e-05
	PG 36:6	0.000432644	0.000425083	0.000887853	0.00058186	0.000153012
	PG 36:5	0.00245067	0.00228352	0.00119227	0.00197549	0.000394572
	PG 36:4	0.00622703	0.00718437	0.0065805	0.00666397	0.000279494
	PG 36:3	0.00434861	0.00537032	0.00508382	0.00493425	0.000304277
	PG 36:2	0	0.005182	0.00478029	0.00332077	0.00166443
	PG 36:1	0.00536157	0.00510925	0.00482901	0.00509994	0.000153806
	PG 36:0	0.000203893	0.000363483	0.000735763	0.00043438	0.000157577
	PG 37:2	5.42985e-05	0.000655921	5.1228e-05	0.000253816	0.000201054
	Total PG	0.193261	0.22642	0.210965	0.210215	0.00957931
Lyso-phosphatidyl Glycerol(LPG)	LPG 18:1	0.00689224	0.00877468	0.00871451	0.00812714	0.000617696
	LPG 18:2	0.0015135	0.00156362	0.000814333	0.00129715	0.000241842
	Total LPG	0.00840574	0.0103383	0.00952884	0.00942429	0.000560326
Phosphatidic Acid (PA)	PA 31:2	0.00191316	0.00218243	0.000443306	0.00151296	0.000540448
	PA 31:1	0.00309123	0.00354025	0.00189588	0.00284245	0.000490716
	PA 31:0	0.000644665	0.000754969	0.000466809	0.000622148	8.3943e-05
	PA 32:2	0.201706	0.233019	0.224669	0.219798	0.00936183
	PA 32:1	0.390145	0.425657	0.465607	0.427137	0.0217967
	PA 32:0	0.0226224	0.0230266	0.0222046	0.0226179	0.000237309
	PA 33:2	0.0183978	0.0205626	0.0226113	0.0205239	0.00121648
	PA 33:1	0.0222837	0.0246631	0.0253993	0.0241153	0.000940184
	PA 33:0	0.000406366	0	0.000286906	0.000231091	0.000120582
	PA 34:6	0.00089257	0.0015255	0.00128557	0.00123455	0.000184483
	PA 34:5	0.0130237	0.0134189	0.0126357	0.0130261	0.000226097
	PA 34:4	0.099148	0.106125	0.107733	0.104335	0.00263478
	PA 34:3	0.709442	0.816033	0.771168	0.765548	0.0308984
	PA 34:2	2.2831	2.53215	2.36948	2.39491	0.0730122
	PA 34:1	2.07456	2.25051	2.2605	2.19519	0.0603833
	PA 34:0	0.0302889	0.0290742	0.035574	0.0316457	0.00199523
	PA 35:3	0.00681879	0.00921743	0.00762573	0.00788732	0.000704674
	PA 35:2	0.00945606	0.00997851	0.0117231	0.0103859	0.000685397
	PA 35:1	0.0101729	0.00945576	0.00988389	0.00983752	0.000208317
	PA 36:6	0.0898437	0.112666	0.100655	0.101055	0.00659135
	PA 36:5	0.765715	0.826161	0.708505	0.766794	0.0339689
	PA 36:4	1.22244	1.34424	1.24957	1.27208	0.0369189
	PA 36:3	1.23428	1.25965	1.29722	1.26371	0.0182819
	PA 36:2	1.22662	1.31884	1.28241	1.27596	0.0268163
	PA 36:1	0.524443	0.520567	0.568128	0.537713	0.015249
	PA 36:0	0.00977638	0.014233	0.0141997	0.0127364	0.00148003
	Total PA	10.9712	11.9073	11.5719	11.4835	0.273801
Lyso-phosphatidic Acid (LPA)	LPA 16:0	0.0172889	0.0185456	0.0173463	0.0177269	0.000409673
	LPA 16:1	0.0317695	0.0399947	0.0419566	0.0379069	0.00312054
	LPA 18:0	0.00748719	0.0069495	0.0105923	0.00834299	0.00113531
	LPA 18:1	0.758326	0.808174	0.748427	0.771643	0.0184881
	LPA 18:2	0.499146	0.522917	0.512578	0.511547	0.00688169
	Total LPA	1.31402	1.39658	1.3309	1.34717	0.0251837
Phosphatidyl Serine (PS)	PS 30:2	0.000731735	0	0.00070655	0.000479429	0.000239825
	PS 30:1	0	0.000366824	0.000258202	0.000208342	0.000108788
	PS 30:0	0	0.00010577	0.000517753	0.000207841	0.000157936
	PS 31:2	0	5.48504e-05	0.00028321	0.000112687	8.67193e-05
	PS 31:1	0.000263468	0.000198341	0.000131289	0.000197699	3.8158e-05
	PS 31:0	0.000146533	7.23352e-05	0.000195862	0.000138243	3.58992e-05
	PS 32:3	0.000389521	0.000107417	0.000925276	0.000474071	0.000239851
	PS 32:2	0.000466211	0.00335	0.00310896	0.00230839	0.000923714
	PS 32:1	0.00668072	0.00799497	0.00840581	0.00769383	0.000520255
	PS 32:0	0	0.000968775	0.00260614	0.00119164	0.000760534
	PS 33:2	0.000449364	0.000436651	8.29712e-05	0.000322995	0.000120068
	PS 33:1	0.000180314	0.000282864	0.000204883	0.000222687	3.0913e-05
	PS 33:0	0	0.000195533	0.000436112	0.000210549	0.000126118
	PS 34:3	0.0170806	0.018918	0.0197005	0.0185664	0.000776456
	PS 34:2	0.0753782	0.0808744	0.0798703	0.0787077	0.00168976
	PS 34:1	0.0999082	0.0931615	0.0925607	0.0952101	0.00235542
	PS 34:0	0	0.000620577	0.00024811	0.000289562	0.00018034
	PS 35:4	5.29874e-05	0.000267606	0	0.000106865	8.18136e-05
	PS 35:3	0.000391284	0.000194504	0.000106907	0.000230898	8.40853e-05
	PS 36:5	0.000181587	0.000423453	0.00260506	0.00107003	0.000770684
	PS 36:4	0.000960923	0.00164701	0.000819888	0.00114261	0.000255467
	PS 36:3	0.0129215	0.012134	0.0114156	0.0121571	0.000434871
	PS 36:2	0.0194731	0.0190853	0.0156672	0.0180752	0.00120921
	PS 36:1	0.0159168	0.0102054	0.0113266	0.0124829	0.00174718
	PS 36:0	0.00126586	5.06384e-05	0.00018577	0.000500756	0.000384536
	PS 37:1	0.000334878	0	0.00013897	0.000157949	9.71357e-05
	PS 38:3	0.000734086	6.11217e-05	0.000499524	0.000431577	0.000197216
	PS 38:2	0.000918709	0	0.000695476	0.000538062	0.000276641
	Total PS	0.254827	0.251778	0.253704	0.253436	0.00089023
Lyso-phosphatidyl Serine (LPS)	LPS 16:0	0.00268238	0.00261335	0.00135398	0.00221657	0.000431756
	LPS 18:0	0.00128551	2.03115e-05	0	0.000435273	0.000425158
	LPS 18:1	0.000185711	0.00120568	0.000190771	0.000527387	0.00033915
	LPS 18:2	0.0033957	0.00229445	0.00285317	0.00284777	0.000317914
	Total LPS	0.00754929	0.0061338	0.00439792	0.006027	0.000911289
